# Supplementary material for: Diverse Sphingolipid Species Harbor Different Effects on Ire1 Clustering
Source: Int J Mol Sci. 2022 Oct 12;23(20):12130. doi: 10.3390/ijms232012130 (PMC9602660; doi:10.3390/ijms232012130)
Supplement: Supplementary file 1 [file ijms-23-12130-s001.zip]

Archive with 1 entries (1 files):
- ijms-1942835-supplementary.pdf
